# Supplementary material for: Magnetosensitive neurons mediate geomagnetic orientation in Caenorhabditis elegans
Source: eLife. 2015 Jun 17;4:e07493. doi: 10.7554/eLife.07493 (PMC4525075; doi:10.7554/eLife.07493)
Supplement: Supplementary file 1. — (A) Results of statistical comparisons between groups tested in the magnet, burrowing, and chemotaxis assays. Comparisons appear in the order that they were introduced in the text. Two-tailed t-tests were performed between normally distributed groups that had equal variance to test the difference between the populations' means. The Pearson product–moment correlation coefficient was used to determine the correlation between variables. To test difference between means belonging to non-normally distributed samples we used the non-parametric Mann–Whitney ranked sum test. All statistic measures are from comparisons with the group shaded in grey immediately above. Index refers to the mean (magnetic or burrowing) index for each population (see ‘Materials and methods’). (B). Summary of the magnetic coil system results for wild-type animals from three different locations around the world and internal physiological status. Statistical tests were performed using the Circular Statistic toolbox for Matlab (Berens, 2009). Comparisons between different parameters are shown within boxes. (C). Summary of local magnetic field properties and magnet assay results for wild-type worms from twelve different locations around the world (Figure 5). The exact isolation location for the LKC34 (Madagascar) strain is not known. We chose the northernmost location (Antisiranana) for the field properties, although choosing the southernmost location (Toliara) would not have yielded significantly different results. (D). Summary of the magnet-assay results for strains genetically modified to ablate (or to rescue gene function) in selected neurons (Figure 6). (E). Summary of the burrowing assay results (Figures 1–3, 6, Figure 7). DOI: http://dx.doi.org/10.7554/eLife.07493.015 [file elife07493s001.xlsx]

## Sheet: 1A
Table 1A.
Figure	Strain	Genotype	State	Origin/Treatment:Notes	Assays	Animals	Index	SEM	t-test	Lin. Reg.	Pear. Corr.	Mann-Whitney
1B	N2	WT	Starved	Bristol (UK)/Pipette horizontally aligned: north-south	40	2610	0	0.08
1B	N2	WT	Starved	Bristol (UK)/Pipette horizontally aligned: east-west	40	3228	-0.03	0.06				P=0.383
1B	N2	WT	Starved	Bristol (UK)/Pipette vertically aligned	20	1041	-0.36	0.09				P=0.007
1B	N2	WT	Starved	Bristol (UK)/Pipette vertical: Magnetic field reversed	20	878	0.38	0.05				P<0.001
2G, 3D	N2	WT	Starved	Bristol (UK)/Pipette vertically aligned	30	1492	-0.43	0.06
2G, 3D	N2	WT	Fed	Bristol (UK)/Pipette vertically aligned	9	571	0.32	0.05				P<0.001
3D	AB1	WT	Starved	Adelaide (Australia)/Pipette vertically aligned	11	734	0.35	0.09
3D	AB1	WT	Fed	Adelaide (Australia)/Pipette vertically aligned	10	613	-0.34	0.08	P<0.001
4C	Multiple	WT	Fed	Multiple/Mtx index vs. local field inclination	400	19417	-	-		R2=0.760	P=0.001
4E	Multiple	WT	Fed	Multiple/Mtx index vs. local field vertical strength	400	19417	-	-		R2=0.820	P<0.001
4	Multiple	WT	Fed	Multiple/Mtx index vs. local field total strength: (Not Shown)	400	19417	-	-		R2=0.555	P=0.009
4F	Multiple	WT	Fed	Multiple/Mtx index vs. local field horizontal strength	400	19417	-	-		R2=0.196	P=0.197
4	Multiple	WT	Fed	Multiple/Mtx index vs. (field inc.*vert. strength) (Not Shown)	400	19417	-	-		R2=0.850	P<0.001
4	N2	WT	Fed	Bristol (UK)/Magnet assay: No magnet	22	713	0.06	0.06
4	ED3077	WT	Fed	Nairobi (Kenya)/Magnet assay	28	1016	0.19	0.05	P=0.051
4	JU1171	WT	Fed	Concepción (Chile)/Magnet assay	12	576	0.26	0.05	P=0.032
4	CB4856	WT	Fed	Honolulu (USA)/Magnet assay	22	796	0.21	0.03	P=0.047
4	LKC34	WT	Fed	Antisiranana (Madagascar)/Magnet assay	23	947	0.28	0.06	P=0.0059
4	ED3052	WT	Fed	Ceres, (South Africa)/Magnet assay	13	1170	0.29	0.04	P=0.022
4	JU258	WT	Fed	Madeira (Portugal)/Magnet assay	16	625	0.31	0.08	P=0.009
4	GM209	WT	Fed	Seville (Spain)/Magnet assay	33	1199	0.34	0.08	P=0.0007
4	CB3199	WT	Fed	Pasadena (USA)/Magnet assay	13	561	0.35	0.06	P=0.0079
4	ED3024	WT	Fed	Edinburg (Scotland)/Magnet assay	32	1318	0.4	0.05	P=0.0001
4	QR25	WT	Fed	Montreal (Canada)/Magnet assay	17	537	0.46	0.04	P=0.0002
4	AB1	WT	Fed	Adelaide (Australia)/Magnet assay	25	1195	0.37	0.04	P=0.0006
5	N2	WT	Fed	Bristol (UK)/Magnet assay	166	8677	0.5	0.02
5	CB1515	mec-10(e1515)	Fed	Bristol (UK)/Magnet assay	14	538	0.43	0.05	P=0.41
5	KG1180	lite-1(ce314)	Fed	Bristol (UK)/Magnet assay	20	634	0.44	0.05	P=0.35
5	CZ3715	gcy-33(ok232)	Fed	Bristol (UK)/Magnet assay	14	987	0.45	0.06	P=0.55
5	BC442	che-1(p696)	Fed	Bristol (UK)/Magnet assay	29	114	0.31	0.06	P<0.001
5	BC442	ttx-1(p767)	Fed	Bristol (UK)/Magnet assay	20	610	-0.15	0.07				P<0.001
5	PY1283	ttx-1(oy29)	Fed	Bristol (UK)/Magnet assay	20	753	-0.05	0.07				P<0.001
5	IK597	gcy-23, 8, 18	Fed	Bristol (UK)/Magnet assay	13	537	-0.2	0.07				P<0.001
5	PR678	tax-4(p678)	Fed	Bristol (UK)/Magnet assay	31	1045	0.04	0.03				P<0.001
5	FK129	tax-4(ks11)	Fed	Bristol (UK)/Magnet assay	27	1105	-0.03	0.04				P<0.001
5	PR694	tax-2(p694)	Fed	Bristol (UK)/Magnet assay	14	652	0.07	0.06				P<0.001
5	PR671	tax-2(p671)	Fed	Bristol (UK)/Magnet assay	30	1641	-0.04	0.04				P<0.001
6A	JPS264	WT	Fed	Bristol (UK)/Magnet assay: AFD control	10	232	0.34	0.07
6A	JPS264	WT	Fed	Bristol (UK)/Magnet assay: AFD ablated	23	331	0.05	0.07	P=0.017
6A	JPS486	WT	Fed	Bristol (UK)/Magnet assay: ASE control	10	347	0.36	0.05
6A	JPS486	WT	Fed	Bristol (UK)/Magnet assay: ASE ablated	10	348	0.3	0.05	P=0.48
6A	JPS493	WT	Fed	Bristol (UK)/Magnet assay: AWC control	12	301	0.34	0.1
6A	JPS493	WT	Fed	Bristol (UK)/Magnet assay: AWC ablated	12	238	0.46	0.05	P=0.27
6A	OS2526	WT	Fed	Bristol (UK)/Magnet assay: AM Sheath glia control	20	533	0	0.04
6A	OS2248	WT	Fed	Bristol (UK)/Magnet assay: AM Sheath glia ablated	20	673	-0.01	0.04	P<0.001
6B	FK129	tax-4(ks11)	Fed	Bristol (UK)/Magnet assay: tax-4 control	21	796	-0.01	0.04
6B	FK129	tax-4(ks11)	Fed	Bristol (UK)/Magnet assay: tax-4 rescued in AFD	28	684	0.31	0.05	P<0.001
6B	PR478	tax-4(p678)	Fed	Bristol (UK)/Magnet assay: tax-4 control	11	285	0.09	0.05
6B	PR478	tax-4(p678)	Fed	Bristol (UK)/Magnet assay: tax-4 rescued in all tax-4 neurons	12	238	0.46	0.05	P<0.001
6B	BR5602	tax-4(p678);byEx836[Podr-4::tax-4::gfp;myo- 2::mCherry]	Fed	Bristol (UK)/Magnet assay: tax-4 control	10	168	-0.03	0.03
6B	BR5602	tax-4(p678);byEx836[Podr-4::tax-4::gfp;myo- 2::mCherry]	Fed	Bristol (UK)/Magnet assay: tax-4 rescued all tax-4 neurons but AFD	10	221	0	0.03	P=0.230
6	BR5602	tax-4(p678);byEx836[Podr-4::tax-4::gfp;myo- 2::mCherry]	Fed	Bristol (UK)/Chemotaxis assay: tax-4 control (Not Shown)	6	34	-0.03	0.12
6	BR5602	tax-4(p678);byEx836[Podr-4::tax-4::gfp;myo- 2::mCherry]	Fed	Bristol (UK)/Chemotaxis assay: tax-4 rescued in all tax-4 neurons but AFD (Not Shown)	6	70	0.75	0.09	P<0.001
6F	JPS458	tax-4(ks11)	Starved	Bristol (UK)/Burrowing assay: tax-4 control	10	215	-0.1	0.07
6F	JPS458	tax-4(ks11)	Starved	Bristol (UK)/Burrowing assay: tax-4 rescued in all tax-4 neurons	10	300	-0.43	0.09	P<0.001
6F	BR5602	tax-4(p678);byEx836[Podr-4::tax-4::gfp;myo- 2::mCherry]	Starved	Bristol (UK)/Burrowing assay: tax-4 control	10	252	-0.3	0.12
6F	BR5602	tax-4(p678);byEx836[Podr-4::tax-4::gfp;myo- 2::mCherry]	Starved	Bristol (UK)/ Burrowing assay: tax-4 rescued in all tax-4 neurons but AFD	10	96	-0.06	0.12	P<0.001
6F	JPS264	WT	Starved	Bristol (UK)/Burrowing assay: AFD control	8	188	-0.45	0.14
6F	JPS264	WT	Starved	Bristol (UK)/Burrowing assay: AFD ablated	10	299	-0.1	0.03				P=0.044
6F	JPS545	WT	Starved	Adelaide (Australia)/Burrowing assay: AFD control	12	204	0.53	0.11
6F	JPS545	WT	Starved	Adelaide (Australia)/Burrowing assay: AFD ablated	12	139	0.02	0.01				P<0.001
7K	JPS275	lite-1(ce314)	Fed	Bristol (UK)/GCaMP3 in AFD: microfl. chip, 0.0000 Gauss stim	11	11	-0.25	0.15
7K	JPS275	lite-1(ce314)	Fed	Bristol (UK)/GCaMP3 in AFD: microfl. chip, 0.6500 Gauss stim	11	11	1.84	0.57	P<0.001
7K	JPS275	lite-1(ce314)	Fed	Bristol (UK)/GCaMP3 in AFD: microfl. chip, 0.0650 Gauss stim	11	11	1.6	0.91	P=0.008
7K	JPS275	lite-1(ce314)	Fed	Bristol (UK)/GCaMP3 in AFD: microfl. chip, 0.0065 Gauss stim	6	6	1.68	1.01	P=0.015
7K	JPS496	unc-13(e1091)	Fed	Bristol (UK)/GCaMP3 in AFD: microfl. chip, 0.6500 Gauss stim	6	6	1.64	0.65	P=0.003
7K	JPS495	unc-31(e928)	Fed	Bristol (UK)/GCaMP3 in AFD: microfl. chip, 0.6500 Gauss stim	6	6	7.63	2.45	P<0.001
7K	JPS540	tax-4(p678)	Fed	Bristol (UK)/GCaMP3 in AFD: microfl. chip, 0.6500 Gauss stim	14	14	0.11	0.76	P=0.341
7K	CX11935	WT	Fed	Bristol (UK)/GCaMP3 in AWC: microfl. chip, 0.6500 Gauss stim	7	7	-0.43	2.63	P=0.466
S3B	N2	WT	Fed	Bristol (UK)/Magnet assay: No magnet	22	713	0.06	0.06
S3B	N2	WT	Fed	Bristol (UK)/Magnet assay: Magnet in light	166	8677	0.5	0.02				P<0.001
S3B	N2	WT	Fed	Bristol (UK)/Magnet assay: Magnet in dark	36	661	0.46	0.05	P<0.001
S3B	N2	WT	Fed	Bristol (UK)/Magnet assay: No NaN3 (Not Shown)	2	31	0.67	0.11	P=0.008
S4A	JPS264	WT	Fed	Bristol (UK)/Chemotaxis assay: AFD control	5	68	0.99	0.01
S4A	JPS264	WT	Fed	Bristol (UK)/Chemotaxis assay: AFD ablated	10	362	0.94	0.06	P=0.272
S5B	JPS275	lite-1(ce314)	Fed	Bristol (UK)/GCaMP3 in AFD: freely moving	6	6	24.35	4.74
S5B	JPS540	tax-4(p678)	Fed	Bristol (UK)/GCaMP3 in AFD: freely moving	5	5	1.83	6.91	P=0.014
S5B	CX11935	WT	Fed	Bristol (UK)/GCaMP3 in AWC: freely moving	5	5	-1.08	1.73	P<0.001
S5B	JPS496	unc-13(e1091)	Fed	Bristol (UK)/GCaMP3 in AFD: freely moving	5	5	17.08	2.68	P=0.11
S5B	JPS495	unc-31(e928)	Fed	Bristol (UK)/GCaMP3 in AFD: freely moving	5	5	14.33	6.8	P=0.13
S5C	JPS275	lite-1(ce314)	Fed	Bristol (UK)/Magnet assay: AFD control	5	92	0.56	0.13
S5C	JPS275	lite-1(ce314)	Fed	Bristol (UK)/Magnet assay: AFD expressing GCaMP3	3	47	0.43	0.13	P=0.475

## Sheet: 1B
Table 1B.
Strain	Genotype	Origin	Animals	Assays	State	Field strength (Gauss)	Local field to 'up' angle (Degrees)	Mean vector angle (Degrees)	V test	Local field to 'down' angle (Degrees)	Angular variance (Degrees)	Angular deviation (Degrees)	Skewness	Kurtosis	Rayleigh test
N2	WT	Bristol/UK	1268	28	Fed	0	156.3	30.7	P = 0.869	336.3	55.1	79.5	0.0264	-0.0215	P=0.1616
N2	WT	Bristol/UK	1139	37	Fed	0.325	156.3	104.3	P = 0.034	336.3	52	77.2	-0.0555	0.0458	P<4.90X10-5
N2	WT	Bristol/UK	1403	28	Fed	0.65	156.3	132	P<1.0X10-20	336.3	40.4	68.1	-0.0152	0.0626	P<3.54x10-50
N2	WT	Bristol/UK	1079	8	Starved	0.65	156.3	304.6	P<1.32X10-12	336.3	45.6	72.3	-0.152	0.0709	P<1.64x10-20
CB4856	WT	Hawaii/USA	690	18	Fed	0.65	127.6	121.4	P<1.65X10-7	307.6	49.4	75.2	-0.043	-0.0045	P<1.76x10-6
CB4856	WT	Hawaii/USA	592	13	Starved	0.65	127.6	283.3	P<4.73X10-8	307.6	47.6	73.9	-0.0183	0.0545	P<3.5x10-8
AB1	WT	Adelaide/Australia	535	14	Fed	0.65	336.5	302.63	P<3.27X10-8	156.5	46	72.6	-0.0238	0.0616	P<5.7X10-10
AB1	WT	Adelaide/Australia	100	6	Starved	0.65	336.5	117.39	P = 0.002	156.5	42.3	69.7	0.0728	0.0246	P<9.5x10-4
PR767	ttx-1	Bristol/UK	251	10	Fed	0.65	156.3	6	P = 0.71	336.3	52.6	77.6	-0.0526	0.0313	P=0.186
PR691	tax-2	Bristol/UK	919	24	Fed	0.65	156.3	314.4	P = 0.998	336.3	47.7	73.9	-0.0854	-0.0343	P=0.006
FK129	tax-4	Bristol/UK	1088	17	Fed	0.65	156.3	226.34	P = 0.347	336.3	55.9	80	0.0479	0.0456	P=0.5175
BR5602	tax-4(p678);byEx836[Podr-4::tax-4::gfp;myo-2::mCherry]	Bristol/UK	252	10	Fed/ctrl.	0.65	156.3	72.2	P = 0.422	336.3	48.8	111.7	0.1396	0.1565	P=0.1371
BR5602	tax-4(p678);byEx836[Podr-4::tax-4::gfp;myo-2::mCherry]	Bristol/UK	96	10	Fed/test	0.65	156.3	149	P = 0.118	336.3	52.1	77.3	-0.328	-0.1204	P=0.492

## Sheet: 1C
Table 1C
Strain	Identifier (Fig. 5)	Country	City	Latitud (Degrees)	Longitude (Degrees)	Total field strength (Gauss)	Field inclination (Degrees)	Vertical field strength (Gauss)	Animals	Assays	Magnetic index (mean/SEM)
CB4856	A	USA	Honolulu	21N	157W	0.35	37.6	0.22	796	22	0.21/0.03
CB3199	Red	USA	Pasadena	34N	118W	0.47	59	0.41	561	13	0.35/0.06
QR25	B	Canada	Montreal	45N	73W	0.54	70.2	0.51	537	17	0.46/0.04
JU1171	C	Chile	Concepción	36S	73W	0.25	37	0.15	576	12	0.26/0.05
JU258	D	Portugal	Madeira	33N	17W	0.41	44.9	0.29	625	16	0.31/0.08
GM209	E	Spain	Seville	37N	6W	0.43	51	0.34	1199	33	0.34/0.08
ED3024	F	Scotland	Edinburg	56N	3W	0.5	69.5	0.47	1318	32	0.40/0.05
N2	Blue	England	Bristol	51N	3W	0.49	66.3	0.45	8677	166	0.50/0.02
ED3052	G	South Africa	Ceres	33S	19E	0.26	66	0.24	1170	13	0.29/0.04
LCK34	I	Madagascar	-	12S	49E	0.35	42	0.24	947	23	0.28/0.06
ED3077	H	Kenya	Nairobi	1S	36E	0.34	23.5	0.14	1016	28	0.19/0.05
AB1	J	Australia	Adelaide	34S	138E	0.59	66.5	0.54	1995	25	0.37/0.04

## Sheet: 1D
Table 1D
Strain	Background	Array	Manipulation	Targets	Array Present	Assays	Animals	Magnetic index (mean/SEM)
N2	N2/WT	n.a.	n.a.	n.a.	n.a.	166	8677	0.50/0.02
JPS264	N2/WT	Pgcy-8::ICE	cell ablation	AFD sensory neurons	Yes	23	331	0.05/0.07
JPS264	N2/WT	Pgcy-8::ICE	cell ablation	AFD sensory neurons	No	10	232	0.34/0.07
JPS316	lite-1	Pgcy-8::GCaMP3	GCaMP3 expression	AFD sensory neurons	Yes	11	227	0.40/0.05
JPS316	lite-1	Pgcy-8::GCaMP3	GCaMP3 expression	AFD sensory neurons	No	11	403	0.40/0.09
JPS458	tax-4 (ks11)	Pgcy-8::tax-4	tax-4 rescue	AFD sensory neurons	Yes	28	684	0.31/0.05
JPS458	tax-4 (ks11)	Pgcy-8::tax-4	tax-4 rescue	AFD sensory neurons	No	21	796	-0.01 /0.04
JPS540	tax-4 (p678)	Ptax-4::tax-4	tax-4 rescue	tax-4 expressing cells	Yes	11	90	0.38/0.08
JPS540	tax-4 (p678)	Ptax-4::tax-4	tax-4 rescue	tax-4 expressing cells	No	11	285	0.09/0.05
JPS493	N2/WT	Pstr-2::ICE	cell ablation	AWC sensory neurons	Yes	12	238	0.46/0.05
JPS493	N2/WT	Pstr-2::ICE	cell ablation	AWC sensory neurons	No	12	301	0.34/0.10
JPS486	N2/WT	Pche-1::ICE	cell ablation	ASE sensory neurons	Yes	10	348	0.30/0.05
JPS486	N2/WT	Pche-1::ICE	cell ablation	ASE sensory neurons	No	10	347	0.36/0.05

## Sheet: 1E
Table 1E
Number	Strain	Genotype
1	PR696	che-1(p696) I.
2	CB3323	che13(e1805) I.
3	MT1072	egl-4(n477) IV.
4	CZ3715	gcy-33(ok232) V.
5	IK597	gcy-23(nj37) gcy-8(oy44) gcy-18(nj38) IV.
6	KG1180	lite-1(ce314) X.
7	CB1515	mec-10(e1515) X.
8	OS2526	nsIs109 [F16F9.3 pro::DT-A(G53E) + unc-122 pro::GFP].
9	OS2248	nsIs113 [F16F9.3 pro::DT-A(G53E) + unc-122 pro::GFP].
10	CX11935	kyEx3252 [str-2::GCaMP3; unc-122::GFP].
11	PR691	tax-2(p691) I.
12	PR694	tax-2(p694) I.
13	PR678	tax-4(p678) III.
14	FK129	tax-4(ks11) III.
15	PY1283	ttx-1(oy29) oyIs17 V.
16	BC442	ttx-1(p767) V.
17	CB1091	unc-13(e1091) I.
18	CB928	unc-31(e928) IV.
19	N2	Wild isolate: Bristol, England
20	GM209	Wild isolate: Seville, Spain
21	LKC34	Wild isolate: (unknown), Madagascar
22	JU1171	Wild isolate: Concepción, Chile
23	ED3052	Wild isolate: Ceres, South Africa
24	QR25	Wild isolate: Montreal, Canada
25	CB3199	Wild isolate: Pasadena, USA
26	ED3024	Wild isolate: Edinburg, Scotland
27	ED3077	Wild isolate: Nairobi, Kenya
28	JU258	Wild isolate: Madeira, Portugal
29	CB4856	Wild isolate: Hawaii, USA
30	AB1	Wild isolate: Adelaide, Australia
31	JPS264	vxEx264[Pgcy-8::ICE::unc54UTR; Pmyo-2::mCherry::unc-54UTR] #1
32	JPS265	vxEx265[Pgcy-8::ICE::unc54UTR; Pmyo-2::mCherry::unc-54UTR] #2
33	JPS271	vxEx271[Pgcy-8::ICE::unc54UTR; Pmyo-2::mCherry::unc-54UTR] #3
34	JPS275	lite-1(ce314) vxEx275[Pgcy-8::GCaMP3::unc54UTR; Pmyo-3::mCherry::unc-54UTR] #1
35	JPS294	vxEx294[Pgcy-8::GCaMP3::unc54UTR; Pmyo-3::mCherry::unc-54UTR] #2
36	JPS315	vxEx315[Pgcy-8::GCaMP3::unc54UTR; Pmyo-3::mCherry::unc-54UTR] #3
37	JPS316	vxEx316[Pgcy-8::GCaMP3::unc54UTR; Pmyo-3::mCherry::unc-54UTR] #4
38	JPS458	tax-4(ks11) III; VxEx458[Pgcy-8::tax-4(+)::unc54UTR; Pmyo-2::mCherry::unc-54UTR] #1
39	JPS459	tax-4(ks11) III; VxEx459[Pgcy-8::tax-4(+)::unc54UTR; Pmyo-2::mCherry::unc-54UTR] #2
40	JPS496	unc-13(e1091) I; VxEx316[Pgcy-8::GCaMP3::unc54UTR; Pmyo-3::mCherry::unc-54UTR]
41	JPS495	unc-31(e928) IV; VxEx316[Pgcy-8::GCaMP3::unc54UTR; Pmyo-3::mCherry::unc-54UTR]
42	JPS540	tax-4(p678) III; VxEx[Pgcy-8::tax-4::unc-54 UTR; Pmyo-2::mCherry::unc-54UTR] #2
43	JPS486	vxEx486[Pche-1::ICE::unc54UTR; Pmyo-2::mCherry::unc-54UTR]
44	JPS493	vxEx493[Pstr-2::ICE::unc54UTR; Pmyo-2::mCherry::unc-54UTR]
45	JPS527	oyIs18[gcy-8::GFP] VxEx271[Pgcy-8::ICE::unc54UTR; Pmyo-2::mCherry::unc-54UTR] #3
46	JPS545	AB1 vxEx545[Pgcy-8::ICE::unc54UTR; Pmyo-2::mCherry::unc-54UTR] #1
47	JPS546	AB1 vxEx546[Pgcy-8::ICE::unc54UTR; Pmyo-2::mCherry::unc-54UTR] #2
48	BR6502	tax-4(pr678) III; Ex836[Podr-4::tax-4::gfp;myo-2::mCherry]
